# Supplementary material for: Automatic planning of the lower extremities for total marrow irradiation using volumetric modulated arc therapy
Source: Strahlenther Onkol. 2022 Nov 3;199(4):412–9. doi: 10.1007/s00066-022-02014-0 (PMC10033624; doi:10.1007/s00066-022-02014-0)
Supplement: Supplementary file 2 — The zip containing the script executable used in this study. [file 66_2022_2014_MOESM2_ESM.zip]

Archive with 16 entries (14 files):
- release/
- release/CommonServiceLocator.dll
- release/Configuration/
- release/Configuration/EUDOptimizationObjectives.txt
- release/Configuration/OptimizationOptions.txt
- release/Configuration/PointOptimizationObjectives.txt
- release/GalaSoft.MvvmLight.dll
- release/GalaSoft.MvvmLight.Extras.dll
- release/GalaSoft.MvvmLight.Platform.dll
- release/Serilog.dll
- release/Serilog.Sinks.File.dll
- release/Serilog.Sinks.RichTextBox.Wpf.dll
- release/SerilogTraceListener.dll
- release/System.ValueTuple.dll
- release/System.Windows.Interactivity.dll
- release/TMIAutomation.esapi.dll
