# Supplementary material for: Automatic planning of the lower extremities for total marrow irradiation using volumetric modulated arc therapy
Source: Strahlenther Onkol. 2022 Nov 3;199(4):412–9. doi: 10.1007/s00066-022-02014-0 (PMC10033624; doi:10.1007/s00066-022-02014-0)
Supplement: Supplementary file 2 — The zip containing the script executable used in this study. [file 66_2022_2014_MOESM2_ESM.zip › release/Configuration/EUDOptimizationObjectives.txt]

# Move this file into the same folder where the executable runs. Values must be tab separated
### DO NOT DELETE THIS LINE ###
Structure	Limit	DoseValue	DoseUnit	Priority	gEUD a
Dose_100%	upper	0.15	Gy	100	40
HT_AUTO	upper	1.9	Gy	70	40
HT2_AUTO	upper	1.5	Gy	70	40
Body_Free_AUTO	upper	1.3	Gy	70	40
REM_AUTO	upper	0.25	Gy	70	40
