# Supplementary material for: Automatic planning of the lower extremities for total marrow irradiation using volumetric modulated arc therapy
Source: Strahlenther Onkol. 2022 Nov 3;199(4):412–9. doi: 10.1007/s00066-022-02014-0 (PMC10033624; doi:10.1007/s00066-022-02014-0)
Supplement: Supplementary file 2 — The zip containing the script executable used in this study. [file 66_2022_2014_MOESM2_ESM.zip › release/Configuration/OptimizationOptions.txt]

# Move this file into the same folder where the executable runs. OptimizerModel, DoseAlgorithm, and MLCID must be tab separated
### DO NOT DELETE THIS LINE ###
OptimizationAlgorithm	DoseAlgorithm	MLCID	DosePerFraction	NumberOfFractions
PO_15.6.06	AAA 15.06.06	MLC0010	2	1
