# Supplementary material for: Automatic planning of the lower extremities for total marrow irradiation using volumetric modulated arc therapy
Source: Strahlenther Onkol. 2022 Nov 3;199(4):412–9. doi: 10.1007/s00066-022-02014-0 (PMC10033624; doi:10.1007/s00066-022-02014-0)
Supplement: Supplementary file 2 — The zip containing the script executable used in this study. [file 66_2022_2014_MOESM2_ESM.zip › release/Configuration/PointOptimizationObjectives.txt]

# Move this file into the same folder where the executable runs. Values must be tab separated
### DO NOT DELETE THIS LINE ###
Structure	Limit	Volume[%]	DoseValue	DoseUnit	Priority
Dose_100%	upper	0	0.25	Gy	100
PTV_J25%	upper	0	0.7	Gy	100
PTV_J25%	lower	100	0.4	Gy	100
PTV_J50%	upper	0	1.2	Gy	100
PTV_J50%	lower	100	0.7	Gy	100
PTV_J75%	upper	0	1.7	Gy	100
PTV_J75%	lower	100	1.2	Gy	100
PTV_J100%	upper	0	1.9	Gy	100
PTV_J100%	lower	100	1.65	Gy	100
LowerPTVNoJ	upper	0	2.1	Gy	150
LowerPTVNoJ	lower	100	2.0	Gy	200
HT_AUTO	upper	0	2.0	Gy	70
HT_AUTO	upper	63.5	1.25	Gy	70
HT2_AUTO	upper	50	0.9	Gy	70
Body_Free_AUTO	upper	50	0.5	Gy	70
